# Supplementary material for: Placebo can enhance creativity
Source: PLoS One. 2017 Sep 11;12(9):e0182466. doi: 10.1371/journal.pone.0182466 (PMC5593173; doi:10.1371/journal.pone.0182466)
Supplement: S1 Dataset — (XLSX) [file pone.0182466.s001.xlsx]

## Sheet: creativity data
					TTCT				AUT				CFG (exploitation phases)
subject number	Condition	Gender	Age		fluency	flexibility	originality		fluency	flexibility	originality		fluency	flexibility	originality	out of the boxness	number of exploitation phases
1	C	M	27		6	6	28		1.4	1.2	0.6		10	6	6.32	0.2	5
2	C	M	28		5	5	24		2.8	2.8	3		12	13	6.5	0.166667	5
3	C	F	21		14	12	25		2.8	2.8	3		11	8	6.93	0.636364	5
4	C	F	27		11	7	39		3.2	3	2		43	33	7.58	0.627907	14
5	C	F	25		7	7	39		3	3	3		15	9	6.91	0.466667	4
6	C	M	27		8	8	18		3.6	3.4	4.4		20	18	6.73	0.3	5
7	C	F	28		16	13	19		5.4	5.2	5		20	18	7.09	0.4	6
8	C	M	28		1	1	28		4.2	4.2	4.4		11	14	7.9	0.818182	4
9	C	F	23		7	6	31		2.8	2.8	2.6		10	8	6.65	0.3	2
10	C	M	27		9	4	15		5.4	5.4	6.4		18	7	6.45	0.222222	6
11	C	M	31		14	12	46		5.4	5.4	5.8		16	15	6.67	0.3125	5
12	C	M	30		3	3	38		2.8	2.8	2.6		8	8	6.87	0.5	3
13	C	F	23		5	5	14		2.2	2.2	1.6		3	4	6.32	0.333333	1
14	C	F	25		14	11	33		4.8	4.6	5.2		5	1	6.05	0.2	2
15	C	M	24		1	1	28		7.8	6.6	7		36	23	6.76	0.388889	10
16	C	F	32		9	7	20		3.2	2.6	2		16	7	6.41	0.3125	5
17	C	F	25		7	6	28		3.2	3	2.2		18	9	6.35	0.222222	5
18	C	M	29		23	15	56		6.2	6	6.8		29	4	6.99	0.448276	6
19	C	F	22		12	12	14		3.6	3.4	3		4	4	7.21	0.25	4
20	C	M	28		5	4	10		2.8	2.4	2		6	5	6.24	0.166667	3
21	C	M	28		7	7	31		2	1.8	0.6		34	32	7.66	0.705882	13
22	C	F	28		21	10	54		4.2	4	4.4		30	21	6.54	0.3	11
23	C	F	21		9	7	39		4.6	4	2.6		11	11	6.55	0.272727	4
24	C	F	25		13	10	37		3	3	1.2		16	4	6.25	0.25	5
25	C	F	23		7	6	26		3.4	3.2	2.6		26	13	6.69	0.307692	6
26	C	M	29		5	5	31		5.2	5	5.2		9	7	6.65	0.333333	5
27	C	M	25		9	9	19		1.8	1.8	2		17	13	6.37	0.176471	8
28	C	M	31		13	11	30		2.6	2.6	2.2		16	11	6.44	0.375	7
29	C	F	22		2	2	18		3.2	3.2	1.8		28	15	6.83	0.392857	5
30	C	M	24		12	10	30		2.4	2.4	1.4		12	11	7.19	0.5	3
31	C	M	26		NaN	NaN	NaN		NaN	NaN	NaN		29	13	6.84	0.344828	9
32	C	M	24		NaN	NaN	NaN		NaN	NaN	NaN		2	3	6.99	0.5	1
33	C	M	27		NaN	NaN	NaN		NaN	NaN	NaN		40	12	7.01	0.5	9
34	C	M	25		NaN	NaN	NaN		NaN	NaN	NaN		7	8	6.73	0.428571	5
35	C	M	26		NaN	NaN	NaN		NaN	NaN	NaN		22	18	7.13	0.590909	7
36	C	M	24		NaN	NaN	NaN		NaN	NaN	NaN		11	9	6.54	0.454545	3
37	C	F	28		NaN	NaN	NaN		NaN	NaN	NaN		17	14	6.49	0.235294	7
38	C	F	37		NaN	NaN	NaN		NaN	NaN	NaN		58	56	7.72	0.741379	13
39	C	F	23		NaN	NaN	NaN		NaN	NaN	NaN		13	15	6.85	0.538462	6
40	C	F	26		NaN	NaN	NaN		NaN	NaN	NaN		20	17	6.64	0.25	7
41	C	F	23		NaN	NaN	NaN		NaN	NaN	NaN		7	9	7.52	0.571429	3
42	C	F	23		NaN	NaN	NaN		NaN	NaN	NaN		9	2	6.03	0.111111	3
43	C	F	28		NaN	NaN	NaN		NaN	NaN	NaN		13	7	6.61	0.307692	7
44	C	M	23		NaN	NaN	NaN		NaN	NaN	NaN		19	14	7.39	0.736842	5
45	C	F	25		NaN	NaN	NaN		NaN	NaN	NaN		22	27	8.11	0.863636	6
46	P	F	26		13	10	15		3.2	3	1.6		14	4	6.47	0.285714	4
47	P	M	25		8	7	40		5	4.8	6		13	16	7.48	0.692308	7
48	P	F	25		8	6	15		5.2	5.2	5.6		11	13	7.71	0.727273	3
49	P	M	29		10	8	25		4.8	4.2	3.6		14	6	6.87	0.428571	3
50	P	F	28		3	3	11		4.6	4.6	4		7	10	8.14	1	3
51	P	M	27		7	5	21		5.4	5	5.6		15	16	7.01	0.466667	5
52	P	M	29		8	6	21		4.4	4	4		12	9	6.5	0.25	4
53	P	F	25		17	13	29		2.4	2.2	2		14	14	6.39	0.285714	6
54	P	F	30		29	14	69		5.8	5.8	6		21	18	7.03	0.571429	8
55	P	M	29		10	9	18		2.8	2.8	2.8		5	6	7.65	0.6	2
56	P	F	24		5	5	32		3.6	3.6	3.8		12	16	7.79	0.75	4
57	P	M	27		10	5	57		6.2	5.8	9.6		22	7	6.34	0.318182	5
58	P	M	33		5	4	16		4.6	4.4	6		11	5	6.78	0.454545	5
59	P	F	23		13	10	14		2.6	2.4	2.6		8	1	7.53	0.625	2
60	P	M	24		17	11	34		5.8	5.8	6.6		26	31	7.98	0.884615	6
61	P	M	22		8	6	23		4.4	4.4	4		5	4	6.87	0.2	3
62	P	F	23		16	10	23		4.6	4.2	3.4		8	5	5.91	0.25	2
63	P	F	22		21	13	82		4	3.6	3.2		6	4	6.36	0.333333	2
64	P	M	25		2	2	11		3	2.8	3.4		18	8	7.21	0.444444	5
65	P	M	24		11	8	29		2.6	2.6	3		18	9	6.79	0.333333	7
66	P	F	24		13	10	31		3.6	3.6	2.6		27	27	7.38	0.62963	8
67	P	M	26		2	2	28		3.6	3.6	3		24	13	7.04	0.458333	6
68	P	M	25		6	6	31		4.2	3.8	3.6		8	11	7.07	0.625	7
69	P	F	25		18	13	38		3.4	3.2	2.2		15	6	6.97	0.466667	7
70	P	F	25		5	4	9		5.2	4.8	3		40	51	7.83	0.8	14
71	P	M	25		27	19	52		4	3.8	3.8		30	22	7.15	0.533333	12
72	P	F	26		8	6	33		3.6	3.4	2.8		27	32	7.71	0.703704	6
73	P	M	22		NaN	NaN	NaN		NaN	NaN	NaN		11	12	7.4	0.636364	4
74	P	M	27		NaN	NaN	NaN		NaN	NaN	NaN		34	19	6.89	0.470588	9
75	P	M	25		NaN	NaN	NaN		NaN	NaN	NaN		19	9	6.93	0.421053	7
76	P	M	30		NaN	NaN	NaN		NaN	NaN	NaN		16	16	7.01	0.5	7
77	P	F	25		NaN	NaN	NaN		NaN	NaN	NaN		14	9	6.28	0.285714	5
78	P	M	28		NaN	NaN	NaN		NaN	NaN	NaN		7	9	7.65	0.714286	2
79	P	M	26		NaN	NaN	NaN		NaN	NaN	NaN		17	7	6.58	0.470588	4
80	P	F	24		NaN	NaN	NaN		NaN	NaN	NaN		10	10	7.59	0.7	4
81	P	M	27		NaN	NaN	NaN		NaN	NaN	NaN		35	33	6.97	0.514286	9
82	P	F	25		NaN	NaN	NaN		NaN	NaN	NaN		10	13	7.83	0.8	4
83	P	F	25		NaN	NaN	NaN		NaN	NaN	NaN		11	8	6.38	0.454545	3
84	P	F	25		NaN	NaN	NaN		NaN	NaN	NaN		15	2	6.21	0.2	5
85	P	F	20		NaN	NaN	NaN		NaN	NaN	NaN		22	15	7.49	0.681818	6
86	P	F	25		NaN	NaN	NaN		NaN	NaN	NaN		11	11	6.6	0.363636	5
87	P	M	24		NaN	NaN	NaN		NaN	NaN	NaN		8	2	6.51	0.375	4
88	P	F	22		NaN	NaN	NaN		NaN	NaN	NaN		21	29	8.12	0.857143	10
89	P	F	22		NaN	NaN	NaN		NaN	NaN	NaN		24	18	6.94	0.416667	7
90	P	F	23		NaN	NaN	NaN		NaN	NaN	NaN		15	5	6.22	0.2	4
