# Supplementary material for: Placebo can enhance creativity
Source: PLoS One. 2017 Sep 11;12(9):e0182466. doi: 10.1371/journal.pone.0182466 (PMC5593173; doi:10.1371/journal.pone.0182466)
Supplement: S1 Table — Values in the upper table are Spearman correlation coefficients, values in the bottom table are the corresponding p values (not corrected). (XLSX) [file pone.0182466.s002.xlsx]

## Sheet: Sheet1
Spearman coefficients:
creativity tests/		TTCT			AUT			CFG
odor ratings		fluency	flexibility	originality	fluency	flexibility	originality	fluency	flexibility	originality	OB
pleasantness		0.168688	0.138186	0.13117	0.0921775	0.0978933	0.0746733	0.153005	0.066447	0.0651205	0.0196199
intensity		-0.0174398	-0.00210042	-0.0644905	-0.184866	-0.184351	-0.14948	-0.239826	-0.132895	-0.153291	-0.102961
familiarity		0.0669356	0.0664687	0.00533805	0.100106	0.113124	0.0514596	0.0264849	-0.0288193	-0.0223703	-0.0906585
p values:
creativity tests/		TTCT			AUT			CFG
odor ratings		fluency	flexibility	originality	fluency	flexibility	originality	fluency	flexibility	originality	OB
pleasantness		0.20971	0.305317	0.330759	0.495264	0.468792	0.580912	0.255841	0.623361	0.630326	0.884822
intensity		0.897547	0.987628	0.633645	0.168609	0.16982	0.267088	0.072359	0.324385	0.254942	0.445972
familiarity		0.620803	0.623247	0.968564	0.458753	0.402119	0.70383	0.844954	0.831479	0.86881	0.502427
